# Supplementary material for: Insertion of an Amphipathic Linker in a Tetrapodal Tryptophan Derivative Leads to a Novel and Highly Potent Entry Inhibitor of Enterovirus A71 Clinical Isolates
Source: Int J Mol Sci. 2023 Feb 10;24(4):3539. doi: 10.3390/ijms24043539 (PMC9959982; doi:10.3390/ijms24043539)
Supplement: Supplementary file 1 [file ijms-24-03539-s001.zip]

Archive with 1 entries (1 files):
- ijms-2132794-supplementary.pdf
